# Supplementary material for: Dynamic Spatiotemporal Expression Pattern of the Senescence-Associated Factor p16Ink4a in Development and Aging
Source: Cells. 2022 Feb 4;11(3):541. doi: 10.3390/cells11030541 (PMC8833900; doi:10.3390/cells11030541)
Supplement: Supplementary file 1 [file cells-11-00541-s001.zip]

Archive with 1 entries (1 files):
- cells-1575294-supplementary.pdf
